# Supplementary material for: Genomics of the relict species Baronia brevicornis sheds light on its demographic history and genome size evolution across swallowtail butterflies
Source: G3 (Bethesda). 2023 Oct 17;13(12):jkad239. doi: 10.1093/g3journal/jkad239 (PMC10700114; doi:10.1093/g3journal/jkad239)
Supplement: jkad239_Supplementary_Data [file jkad239_supplementary_data.zip]

Archive with 2 entries (2 files):
- Supplemental_Material_G3-2023-404604.pdf
- Table_S2_G3-2023-404604.xlsx
