# Supplementary material for: Genomics of the relict species Baronia brevicornis sheds light on its demographic history and genome size evolution across swallowtail butterflies
Source: G3 (Bethesda). 2023 Oct 17;13(12):jkad239. doi: 10.1093/g3journal/jkad239 (PMC10700114; doi:10.1093/g3journal/jkad239)
Supplement: jkad239_Supplementary_Data [file jkad239_supplementary_data.zip › Table_S2_G3-2023-404604.xlsx]

## Sheet: Table S2
Subfamily	Tribe	Species	Assembly accession	SR accession	Assembly size	Reference	earlGrey_overall_bp	earlGrey_overall_assemblyperc	earlGrey_DNA_bp	earlGrey_DNA_assemblyperc	earlGrey_RC_bp	earlGrey_RC_assemblyperc	earlGrey_LTR_bp	earlGrey_LTR_assemblyperc	earlGrey_LINE_bp	earlGrey_LINE_assemblyperc	earlGrey_SINE_bp	earlGrey_SINE_assemblyperc	earlGrey_Penelope_bp	earlGrey_Penelope_assemblyperc	earlGrey_Unknown_bp	earlGrey_Unknown_assemblyperc	earlGrey_Other_bp	earlGrey_Other_assemblyperc
Baroniinae	-	Baronia brevicornis	This study		405551892	This study	142526171	35.1438	19022851	4.69061	1873934	0.46207	1399470	0.345078	65674128	16.1938	3203308	0.789864	1085573	0.267678	50166942	12.37	99965	0.0246491
Papilioninae	Leptocircini	Iphiclides podalirius	GCA_933534255.1	ERR9354188	430729501	https://doi.org/10.1093/g3journal/jkac193	136830015	31.767	12952716	3.00716	11509818	2.67217	5630703	1.30725	28041535	6.51024	11642993	2.70309	2224542	0.516459	64791713	15.0423	35995	0.00835675
Papilioninae	Leptocircini	Lamproptera curius	http://www.scidb.cn/cstr/31253.11.sciencedb.o00023.00001	SRR14205980	623741883	https://doi.org/10.24272/j.issn.2095-8137.2021.303	197465228	31.6582	10263420	1.64546	17756528	2.84678	7244317	1.16143	76811411	12.3146	18233246	2.9232	10649713	1.70739	56376971	9.03851	129622	0.0207814
Papilioninae	Papilionini	Meandrusa payeni	http://www.scidb.cn/cstr/31253.11.sciencedb.o00023.00001	SRR14205976	411247412	https://doi.org/10.24272/j.issn.2095-8137.2021.303	141920697	34.5098	8277519	2.01278	4120357	1.00192	3053017	0.74238	42580035	10.3539	3175891	0.772258	166462	0.0404773	80376262	19.5445	171154	0.0416183
Papilioninae	Papilionini	Papilio bianor	http://dx.doi.org/10.5524/100653	SRR9001408	421524737	https://doi.org/10.1093/gigascience/giz128	215176120	51.0471	15074468	3.57618	9193204	2.18094	15756892	3.73807	50808979	12.0536	9815484	2.32857	1064520	0.25254	113241233	26.8647	221340	0.0525094
Papilioninae	Papilionini	Papilio demoleus	http://www.scidb.cn/cstr/31253.11.sciencedb.o00023.00001	SRR14205975	260398016	https://doi.org/10.24272/j.issn.2095-8137.2021.303	53022602	20.3621	4115530	1.58048	1083932	0.41626	3637017	1.39671	19298694	7.41123	315250	0.121065	366545	0.140763	24047406	9.23487	158228	0.0607639
Papilioninae	Papilionini	Papilio machaon	GCF_912999745.1	ERR6363329	252114018	https://doi.org/10.1093/gigascience/giz128	58869659	23.3504	4415298	1.75131	8695522	3.44904	4680678	1.85657	13617637	5.40138	1940696	0.769769	131108	0.0520035	25330319	10.0472	58401	0.0231645
Papilioninae	Papilionini	Papilio protenor	http://www.scidb.cn/cstr/31253.11.sciencedb.o00023.00001	SRR14205993	246123674	https://doi.org/10.24272/j.issn.2095-8137.2021.303	62766655	25.5021	3862019	1.56914	22106902	8.98203	2330575	0.946912	10277525	4.17576	1518262	0.61687	124667	0.0506522	21790906	8.85364	755799	0.307081
Papilioninae	Papilionini	Papilio xuthus	GCF_000836235.1		243890167	https://doi.org/10.1093/gigascience/giz128	37074252	15.2012	2470269	1.01286	12733872	5.22115	809061	0.331732	9130497	3.74369	3851439	1.57917	7192	0.00294887	8043225	3.29789	28697	0.0117664
Papilioninae	Teinopalpini	Teinopalpus imperialis	http://www.scidb.cn/cstr/31253.11.sciencedb.o00023.00001	SRR14205979	544693906	https://doi.org/10.24272/j.issn.2095-8137.2021.303	177000487	32.4954	27609477	5.06881	1778682	0.326547	2137277	0.392381	80769013	14.8283	15949072	2.92808	464384	0.085256	48154941	8.84073	137641	0.0252694
Papilioninae	Troidini	Byasa hedistus	http://www.scidb.cn/cstr/31253.11.sciencedb.o00023.00001	SRR14205977	287864083	https://doi.org/10.24272/j.issn.2095-8137.2021.303	62019093	21.5446	4318668	1.50025	5087145	1.7672	3225874	1.12062	10690199	3.71363	14003317	4.86456	923165	0.320695	23406893	8.13123	363832	0.12639
Papilioninae	Troidini	Ornithoptera alexandrae	GCA_029030555.1		321134305	https://doi.org/10.1093/gbe/evad040	89510384	27.8732	8532513	2.65699	2722730	0.847848	896232	0.279083	38386950	11.9536	20133834	6.2696	68345	0.0212824	18700123	5.82315	69657	0.0216909
Papilioninae	Troidini	Troides helena	http://www.scidb.cn/cstr/31253.11.sciencedb.o00023.00001	SRR14205978	346252535	https://doi.org/10.24272/j.issn.2095-8137.2021.303	103805495	29.9797	19112198	5.51973	1786022	0.515815	1022374	0.295268	43018086	12.4239	22891065	6.61109	91608	0.026457	15737713	4.54515	146429	0.0422897
Parnassiinae	Luehdorfiini	Luehdorfia chinensis	http://www.scidb.cn/cstr/31253.11.sciencedb.o00023.00001	SRR14205994	685805359	https://doi.org/10.24272/j.issn.2095-8137.2021.303	355712066	51.8678	20043958	2.92269	11843688	1.72698	10754844	1.56821	101644358	14.8212	72120704	10.5162	15801209	2.30404	123469095	18.0035	34210	0.0049883
Parnassiinae	Parnassiini	Parnassius apollo	GCA_907164705.1		1391972728	https://doi.org/10.1093/gbe/evab122	936072709	67.2479	101440865	7.28756	26986427	1.93872	98656524	7.08753	288468562	20.7237	32583510	2.34082	34947491	2.51064	352480573	25.3224	508757	0.0365494
Parnassiinae	Parnassiini	Parnassius orleans	http://www.scidb.cn/cstr/31253.11.sciencedb.o00023.00001	SRR14205995	1233449632	https://doi.org/10.24272/j.issn.2095-8137.2021.303	832646274	67.5055	89941967	7.2919	26899453	2.18083	41997275	3.40486	214309314	17.3748	31675380	2.56803	16576510	1.34391	410612223	33.2897	634152	0.0514129
Parnassiinae	Zerynthiini	Bhutanitis thaidina	http://www.scidb.cn/cstr/31253.11.sciencedb.o00023.00001	SRR14205981	471369008	https://doi.org/10.24272/j.issn.2095-8137.2021.303	132707990	28.1537	9118527	1.93448	2500837	0.530548	1974413	0.418868	59635339	12.6515	19064696	4.04454	4132890	0.876784	36141198	7.66728	140090	0.0297198
Parnassiinae	Zerynthiini	Sericinus montelus	http://www.scidb.cn/cstr/31253.11.sciencedb.o00023.00001	SRR14205983	594849734	https://doi.org/10.24272/j.issn.2095-8137.2021.303	297575424	50.0253	27315745	4.59204	5483391	0.921811	5462333	0.918271	103534555	17.4052	17922927	3.01302	4854739	0.816129	132560394	22.2847	441340	0.0741935
